# Supplementary material for: Potential for Distribution Expansion of Stephanitis chinensis in China Based on MaxEnt Model
Source: Insects. 2026 Mar 4;17(3):279. doi: 10.3390/insects17030279 (PMC13027001; doi:10.3390/insects17030279)
Supplement: Supplementary file 1 [file insects-17-00279-s001.zip]

Archive with 1 entries (1 files):
- insects-4134771-supplementary.xlsx
