# Supplementary material for: Potential for Distribution Expansion of Stephanitis chinensis in China Based on MaxEnt Model
Source: Insects. 2026 Mar 4;17(3):279. doi: 10.3390/insects17030279 (PMC13027001; doi:10.3390/insects17030279)
Supplement: Supplementary file 1 [file insects-17-00279-s001.zip › insects-4134771-supplementary.xlsx]

## Sheet: 1
longitude	latitude
105.897	29.3808
106.735	29.4678
108.685	31.6756
108.842	31.5331
108.66	31.6857
108.581	31.7187
108.794	31.9613
105.596	29.306
109.034	28.3461
108.709	28.9508
108.426	31.4877
105.942	29.4833
105.645	29.2978
107.247	28.8934
107	29.2496
109.381	30.8663
108.053	29.612
104.21	28.8703
103.612	28.8425
106.343	32.3931
108.136	31.7686
107.734	31.3598
103.905	30.7995
103.115	30.0759
104.808	32.4592
105.819	28.0448
105.695	28.1873
105.819	28.0448
103.562	28.8788
106.316	32.3301
103.59	30.9621
103.394	29.5714
103.215	30.2127
103.443	29.568
104.207	30.4301
103.556	30.9088
109.47	30.3197
111.379	32.4258
109.467	30.461
109.49	30.4578
109.417	30.3798
109.65	30.5072
109.522	30.6003
109.917	30.2722
109.765	30.2765
109.405	30.1245
109.487	30.301
109.729	30.6079
110.348	31.0481
109.455	30.2955
109.487	30.301
114.391	31.2466
108.888	30.0468
110.711	31.5444
115.96	30.9951
113.749	29.6298
110.573	31.0849
106.666	26.5025
104.874	26.4506
108.172	27.5937
109.279	27.9517
107.496	27.7665
106.074	26.0909
106.245	28.3097
107.51	26.3455
108.149	26.0392
107.726	25.5315
106.987	25.9104
107.891	32.52
108.646	32.3664
108.788	32.5154
107.897	32.5014
107.868	33.0438
108.072	32.8117
108.138	32.7481
107.852	32.9604
107.773	32.9894
108.219	32.2981
108.445	32.5192
109.371	32.8427
109.816	32.6292
117.558	29.3053
117.933	28.4667
117.204	31.9309
109.516	30.3893
110.085	28.7322
111.049	26.3945
114.528	32.2146
115.113	31.7386
114.886	31.6497
113.864	31.9932
116.003	24.2764
112.413	23.4153
110.36	25.2969
119.041	31.7824
120.312	31.1296
120.094	30.1809
120.958	29.5874
120.092	28.6593
104.08	28.1665
103.804	25.4774
101.073	22.7573
101.132	22.6203
102.635	25.042
